# Supplementary material for: Insights into the Adolescent Cystic Fibrosis Airway Microbiome Using Shotgun Metagenomics
Source: Int J Mol Sci. 2024 Mar 31;25(7):3893. doi: 10.3390/ijms25073893 (PMC11011389; doi:10.3390/ijms25073893)
Supplement: Supplementary file 1 [file ijms-25-03893-s001.zip]

Archive with 4 entries (3 files):
- Supplementary files ZIP/
- Supplementary files ZIP/Figure S1.pdf
- Supplementary files ZIP/Figure S2.pdf
- Supplementary files ZIP/Table S1.pdf
